# Supplementary material for: Zeolites as Adsorbents and Photocatalysts for Removal of Dyes from the Aqueous Environment
Source: Molecules. 2022 Oct 4;27(19):6582. doi: 10.3390/molecules27196582 (PMC9572986; doi:10.3390/molecules27196582)
Supplement: Supplementary file 1 [file molecules-27-06582-s001.zip]

Archive with 1 entries (1 files):
- molecules-1897082-supplementary.pdf
